# Supplementary material for: A comparative study of the quality differences and seasonal dynamics of flavonoids between the aerial parts and roots of Scutellaria barbata
Source: Front Plant Sci. 2024 Dec 2;15:1497664. doi: 10.3389/fpls.2024.1497664 (PMC11648313; doi:10.3389/fpls.2024.1497664)
Supplement: Supplementary file 4 [file Table1.xlsx]

## Sheet: Method validation
Table S1 The results of method validation
Methods	Analyte	Calibration curve	R2						Variability RSD(%)		Recovery
				Linear range	LODs	LOQs	Repeatability	Stability			(n=6,%)
				(μg/mL)	(μg/mL)	(μg/mL)	(n=6,RSD,%)	(n=9,RSD,%)	Intra-day	Inter-day	Mean	RSD, %
									(n=6)	(n=6)
UV	Total flavonoids in the aerial parts of S. barbata (scutellarin as quantitative standard)	y=0.0499x+0.0088	0.9999	1.66 - 16.64	0.31	0.72	2.18	4.56	1.12	2.86	96.36	4.02
	Total flavonoids in the root of S. barbata (baicalein as quantitative standard)	y=0.0556x+0.0879	0.9999	0.69 -14.80	0.182	0.41	2.26	3.16	1.36	3.38	98.51	3.59
HPLC	Scutellarin	y=36.516x+297.23	0.9997	15.63 - 1000.00	0.0892	0.231	3.82	4.18	0.81	3.32	99.96	4.82
	Baicalein	y=71.361x-163.55	0.9999	7.81-500.00	0.0518	0.127	3.66	4.52	0.88	3.19	98.13	4.6
The units "μg/ml" meant the concentrations of analytes in per ml of solution
